# Supplementary material for: Low-Cost Strain-Gauge Force-Sensing Sidestick for 6-DoF Flight Simulation: Design and Human-in-the-Loop Evaluation
Source: Sensors (Basel). 2025 Jul 18;25(14):4476. doi: 10.3390/s25144476 (PMC12299703; doi:10.3390/s25144476)
Supplement: Supplementary file 1 [file sensors-25-04476-s001.zip]

Archive with 1 entries (1 files):
- sensors-3741311-supplementary.pdf
